# Supplementary material for: Impact of TNFRSF1B (rs3397, rs1061624 and rs1061622) and IL6 (rs1800796, rs1800797 and rs1554606) Gene Polymorphisms on Inflammatory Response in Patients with End-Stage Kidney Disease Undergoing Dialysis
Source: Biomedicines. 2024 May 31;12(6):1228. doi: 10.3390/biomedicines12061228 (PMC11200861; doi:10.3390/biomedicines12061228)
Supplement: Supplementary file 1 [file biomedicines-12-01228-s001.zip]

Archive with 1 entries (1 files):
- biomedicines-3012219-supplementary.pdf
